# Supplementary material for: CNS neuroblastoma, FOXR2-activated and its mimics: a relevant panel approach for work-up and accurate diagnosis of this rare neoplasm
Source: Acta Neuropathol Commun. 2023 Mar 14;11:43. doi: 10.1186/s40478-023-01536-7 (PMC10012567; doi:10.1186/s40478-023-01536-7)
Supplement: Supplementary file 1 — Additional file 1. Histopathological and molecular features of differential diagnoses of CNS neuroblastoma, FOXR2-activated. [file 40478_2023_1536_MOESM1_ESM.xlsx]

## Sheet: Series
Case	Sex	Age (years)	Location	Histopathological diagnosis	DNA-methylation based diagnosis (v12.5)	score_v12.5	Orthogonal validation for alternative diagnoses: detected alterations	Integrated diagnosis	Pattern (neurofilament staining)	Neuroblastic rosettes	Palisades	Neurocytic differentiation	Ganglion cells	Embryonal component	Calcifications	Apoptotic bodies	Microvascular proliferation	Necrosis	Mitoses/5 HPF	GFAP	Olig2	NeuN	Synaptophysin	Vimentin	SOX10	MIB (%)	Chr. 1 status
1	M	4	Frontal	CNS NB-FOXR2	ADULT TYPE DIFFUSE HGG, IDH-WT, SUBTYPE E	0.99	POLE mutation	HGG, IDH- AND H3-WT	circumscribed and diffuse	0	0	0	0	1	0	0	1	1	21	0 (positive residual cells)	+++	0	+++	++	+++	1	disomy
2	M	4	Supratentorial	CNS NB-FOXR2	ANTCON	0.99	NTRK3::HNRNPU	ANTCON	circumscribed and diffuse	0	0	1	0	0	1	1	1	0	6	0 (positive residual cells)	+++	++	+++	+++	++	20	disomy
3	M	1	Left fronto-parietal	CNS NB-FOXR2	CNS EMBRYONAL TUMOR WITH BRD4::LEUTX FUSION	0.99	BRD4::LEUTX	CNS EMBRYONAL TUMOR WITH BRD4:LEUTX FUSION	circumscribed	0	0	0	0	1	0	1	1	1	20	0 (positive residual cells)	+++	0	+++	++	+	90	disomy
4	M	2	Left frontal	CNS NB-FOXR2	CNS NEUROBLASTOMA, FOXR2-ACTIVATED	0.11		UNCLASSIFIED GLIONEURONAL TUMOR	circumscribed	0	0	1	0	1	0	0	1	1	3	0 (positive residual cells)	++	+	+++	0	0	30	gain 1q
5	F	3	Fronto-temporal	CNS NB-FOXR2	CNS NEUROBLASTOMA, FOXR2-ACTIVATED	0.61		CNS NEUROBLASTOMA, FOXR2-ACTIVATED	circumscribed and diffuse	0	0	1	0	1	0	0	1	1	5	++	+++	+	++	0 (positive residual cells)	+++	50	gain 1q
6	M	3	Fronto-temporal	CNS NB-FOXR2	CNS NEUROBLASTOMA, FOXR2-ACTIVATED	0.90		CNS NEUROBLASTOMA, FOXR2-ACTIVATED	circumscribed	0	0	1	0	1	0	1	1	1	20	NA	+++	NA	+++	0 (positive residual cells)	+++	60	gain 1q
7	F	2	Left frontal	CNS NB-FOXR2	CNS NEUROBLASTOMA, FOXR2-ACTIVATED	0.93		CNS NEUROBLASTOMA, FOXR2-ACTIVATED	circumscribed and diffuse	0	0	1	0	0	0	1	0	0	10	0 (positive residual cells)	+++	NA	+++	0	+++	20	gain 1q
8	F	2	Fronto-temporal	CNS NB-FOXR2	CNS NEUROBLASTOMA, FOXR2-ACTIVATED	0.99		CNS NEUROBLASTOMA, FOXR2-ACTIVATED	diffuse	0	0	1	1	0	0	0	0	0	1	0 (positive residual cells)	+	NA	+++	0	+++	1	gain 1q
9	F	7	Left temporal	CNS NB-FOXR2	CNS NEUROBLASTOMA, FOXR2-ACTIVATED	0.99		CNS NEUROBLASTOMA, FOXR2-ACTIVATED	circumscribed	0	0	1	0	0	0	1	0	1	12	0 (positive residual cells)	++	+	++	0 (positive residual cells)	++	15	gain 1q
10	M	5	Fronto-temporal	CNS NB-FOXR2	CNS NEUROBLASTOMA, FOXR2-ACTIVATED	0.99		CNS NEUROBLASTOMA, FOXR2-ACTIVATED	circumscribed and diffuse	0	0	1	0	1	1	1	1	1	16	0 (positive residual cells)	+++	+	+++	0	+++	40	gain 1q
11	F	7	Right temporo-occipital	CNS NB-FOXR2	CNS NEUROBLASTOMA, FOXR2-ACTIVATED	0.99		CNS NEUROBLASTOMA, FOXR2-ACTIVATED	circumscribed	0	0	1	0	1	0	1	1	0	25	0 (positive residual cells)	++	++	+++	0 (positive residual cells)	+++	80	gain 1q
12	F	5	Right frontal	CNS NB-FOXR2	CNS NEUROBLASTOMA, FOXR2-ACTIVATED	0.99		CNS NEUROBLASTOMA, FOXR2-ACTIVATED	circumscribed and diffuse	0	0	1	1	1	1	1	1	1	4	0	++	++	+++	0	+++	20	gain 1q
13	F	7	Supratentorial	CNS NB-FOXR2	CNS NEUROBLASTOMA, FOXR2-ACTIVATED	0.99		CNS NEUROBLASTOMA, FOXR2-ACTIVATED	circumscribed and diffuse	0	0	1	0	1	1	1	1	0	8	0 (positive residual cells)	+++	++	+++	0 (positive residual cells)	+++	20	gain 1q
14	F	9	Supratentorial	CNS NB-FOXR2	CNS NEUROBLASTOMA, FOXR2-ACTIVATED	0.99		CNS NEUROBLASTOMA, FOXR2-ACTIVATED	circumscribed	0	0	1	0	1	0	0	0	1	4	0 (positive residual cells)	+++	++	+++	0	++	20	gain 1q
15	M	27	Frontal	CNS NB-FOXR2	CNS TUMOR BCOR-ALTERED	0.99	BCOR::EP300	CNS TUMOR BCOR-ALTERED	circumscribed and diffuse	0	0	1	0	1	0	0	0	1	7	0 (positive residual cells)	++	++	+	+++	0	90	gain 1q
16	M	6	Left parieto-temporal	CNS NB-FOXR2	DGONC	0.65	None	DGONC	diffuse	0	0	0	0	0	1	0	0	0	2	0 (positive residual cells)	+++	+++	+++	0 (positive residual cells)	+++	4	disomy
17	M	11	Supratentorial	CNS NB-FOXR2	DGONC	0.99	Monosomy of chromosome 14	DGONC	circumscribed and diffuse	0	0	1	0	0	1	0	0	0	1	0 (positive residual cells)	+++	+++	+++	0	0	12	gain 1q
18	M	5	Left parieto-occipital	CNS NB-FOXR2	DIFFUSE HEMISPHERIC GLIOMA, H3 G34-MUTANT	0.34	None	UNCLASSIFIED GLIONEURONAL TUMOR	circumscribed	1	0	1	1	1	1	1	1	1	0	0 (positive residual cells)	+	++	+++	++	0	50	gain 1q
19	M	6	Right temporal	CNS NB-FOXR2	DIFFUSE PEDIATRIC HGG, MYCN SUBTYPE	0.99	MYCN amplification	DIFFUSE PEDIATRIC HGG, MYCN SUBTYPE	circumscribed and diffuse	0	0	0	0	1	0	1	1	0	35	++	+++	++	+	+++	++	90	disomy
20	F	0	Fronto-callous	CNS NB-FOXR2	DIG/DIA	0.74	ALK::EML4	DIG/DIA	diffuse	0	0	1	1	0	0	0	0	1	12	0 (positive residual cells)	0	+	+++	++	0	1	disomy
21	M	4	Left temporal	CNS NB-FOXR2	GLIONEURONAL TUMOR, NOS SUBTYPE A	0.99	ALK::SOX6	GLIONEURONAL TUMOR, SUBTYPE A	circumscribed and diffuse	0	0	1	1	0	0	0	1	0	3	0	+++	+	+	+++	0	15	gain 1q
22	F	0	Right frontal	CNS NB-FOXR2	GLIONEURONAL TUMOR, NOS SUBTYPE A	0.99	NTRK2::CASK	GLIONEURONAL TUMOR, SUBTYPE A	circumscribed	0	0	1	0	0	1	0	1	0	5	0 (positive residual cells)	+++	0	+++	0	++	30	disomy
23	F	0	Temporo-occipital	CNS NB-FOXR2	NET, PLAGL1-FUSED	0.99	PLAGL1::FOXO1	NET, PLAGL1-FUSED	NA	0	0	1	1	1	0	0	0	0	5	0	0	++	+++	NA	0	20	disomy
24	M	0	Temporo-occipital	CNS NB-FOXR2	PGNT PRKCA-FUSED	0.07	NTRK3::KHDRBS1	UNCLASSIFIED GLIONEURONAL TUMOR	circumscribed	0	0	1	0	0	1	0	1	1	4	0 (positive residual cells)	+	0	+++	+++	+++	60	gain 1q
ANTCON: anaplastic neuroepithelial tumour with condensed nuclei; Chr.: chromosome; CNS: central nervous system; DGONC: diffuse glioneuronal tumour with oligodendroglioma-like features and nuclear clusters; DIG/DIA: desmoplastic infantile ganglioglioma/astrocytoma; F: female; HGG: high-grade glioma; HPF: high-power fields; M: male; NA: not available; NB: neuroblastoma; NET: neuroepithelial tumor; …
